# Supplementary material for: Functional Divergence in Shrimp Anti-Lipopolysaccharide Factors (ALFs): From Recognition of Cell Wall Components to Antimicrobial Activity
Source: PLoS One. 2013 Jul 4;8(7):e67937. doi: 10.1371/journal.pone.0067937 (PMC3701609; doi:10.1371/journal.pone.0067937)
Supplement: Table S1 — Sequences and biochemical properties of shrimp ALFs. The names of ALF sequences (groups A to D) are given in the new nomenclature. The corresponding ancient names are also provided together with existing GenBank numbers. Amino acid sequences of signal peptides and mature peptides are displayed with the number of amino acids and theorical pI of the polypeptides. (XLSX) [file pone.0067937.s001.xlsx]

## Sheet: Shrimp ALFs
Table S1. Sequences and biochemical properties of shrimp ALFs.
ALF Group	New annotation	Ancient name	GenBank	Signal peptide		Mature polypeptide
				Sequence	Amino acids	Sequence	Amino acids	MW (Da)	Theoretical pI
Group A	Penmon ALF-A1a	ALFPm2	ABP73291	MRVLVSFLMALSLIALMPRCQG	22	QGVQDLLPALVEKIAGLWHSDEVEFLGHSCRYSQRPSFYRWELYFNGRMWCPGWAPFTGRSRTRSPSGAIEHATRDFVQKALQSNLITEEDARIWLEH	98	11435.8	6.46
	Penmon ALF-A1b		GW993385	MRVLVSFLMALSLIALMPRCQG	22	QGVQDLLPALVEKIAGLWHSDEVEFLGHSCRYSQRPSFYRWELYFNGRMWCPGWAPFTGRSRTRSPSGAIEHATRDFVQKALQSNLITEEDARIWLEH	98	11435.8	6.46
	Penmon ALF-A2	ALFPm1	ABP73290	MRVLVSFLMALSLIALMPRCQG	22	QGVQDLLPALVEKIAGLWHSDEVEFLGHSCRYSQRPSFYRWELYFNGRMWCPGWAPFTGRCE	-	-	-
	Marjap ALF-A1	MjALF2	BAH22585	MRFLVGFLVALSLIALVPQCTG	22	QGVQDLIPALVQRIVGLWHSDEVEFMGHSCRYSQRPTFYRWELYFRGSMWCPGWAPFTGRSMTRSPSGAVEHATRDFVEKALQRNLITEDDARIWLED	98	11490.9	5.88
	Litvan ALF-A1a	LvALF1	EW713395	MRVLVSSVVALALIALVPRSQG	22	QGVQDLIPSLVQRIVGLWHSDEVEFMGHSCRYSQRPSFYRWELYFNGRMWCPGWAPFTGRSRTRSPSGAVEHATRDFVQKALQSNLITEDDARIWLEH	98	11496.9	7.09
	Litvan ALF-A1b		FE109538	MRVLVSSVVALALIALVPRSQG	22	QGVQDLIPSLVQRIVGLWHSDEVEFMGHSCRYSQRPSFYRWELYFNGRMWCPGWAPFTGRSRTRSPSGAVEHATRDFVQKALQSNLITEDDARIWLEH	98	11496.9	7.09
	Litvan ALF-A1c		FE183080	MRVLVSSVVALALIALVPRSQG	22	QGVQDLIPSLVQRIVGLWHSDEVEFMGHSCRYSQRPSFYRWELYFNGRMWCPGWAPFTGRSRTRSPSGAVEHATRDFVQKALQSNLITEDDARIWLEH	98	11496.9	7.09
	Litvan ALF-A1d		FE092417	MRVLVSSVVALALIALVPRSQG	22	QGVQDLIPSLVQRIVGLWHSDEVEFMGHSCRYSQRPSFYRWELYFNGRMWCPGWAPFTGRSRTRSPSGAVEHATRDFVQKALQSNLITEDDARIWLEH	98	11496.9	7.09
	Litvan ALF-A1e		FE109539	MRVLVSSVVALALIALVPRSQG	22	QGVQDLIPSLVQRIVGLWHSDEVEFMGHSCRYSQRPSFYRWELYFNGRMWCPGWAPFTGRSRTRSPSGAVEHATRDFVQKALQSNLITEDDARIWLEH	98	11496.9	7.09
	Litvan ALF-A2		FE087264	MRVLVCSVVALALIALVPRSQG	22	QGVQDLIPSLVQRIVGLWHSDEVEFMGHSCRYSRRPSFYRWELYFNGRMWCPGWAPFTGRSRTRSPSGAVEHATRDFVQKALQSNLITEDDARIWLEH	98	11524.9	8.06
Group B	Penmon ALF-B1a	ALFPm3	ABP73289	MRVSVLVSLVLVVSLVALFAPQCQA	25	QGWEAVAAAVASKIVGLWRNEKTELLGHECKFTVKPYLKRFQVYYKGRMWCPGWTAIRGEASTRSQSGVAGKTAKDFVRKAFQKGLISQQEANQWLSS	98	11052.7	9.95
	Penmon ALF-B1b		AEW91438	MRVSVLVVSLVAVFAPQCQA	20	QGWEAVAAAVASKIVGLWRNEKTELLGHECKFTVKPYLKRFQVYYKGRMWCPGWTAIRGEASTRSQSGVAGKTAKDFVRKAFQKGLISQQEANQWLSS	98	11052.7	9.95
	Penmon ALF-B1c		ACC86067	MRVSVLVVSLVALFAPQCQA	20	QGWEAVAAAVASKIVGLWRNEKTELLGHECKFTVKPYLKRFQVYYKGRMWCPGWTAIRGEASTRSQSGVAGKTAKDFVRKAFQKGLISQQEANQWLSS	98	11052.7	9.95
	Penmon ALF-B1d	AEW91481	AEW91477	MRVSVLVSPVLVVSLVAVFAPQCQA	25	QGWEAVAAAVASKIVGLWRNEKTELLGHECKFTVKPYLKRFQVYYKGRMWCPGWTAIRGEASTRSQSGVAGKTAKDFVRKAFQKGLISQQEANQWLSS	98	11052.7	9.95
	Penmon ALF-B1e	ALFPm3a	-	MRVSVLASLVLVVSLVALFAPQCQA	25	QGWEAVAAAVASKIVGLWRNEKTELLGHECKFTVKPYLKRFQVYYKGRMWCPGWTAIRGEASTRSQSGVAGKTAKDFVRKAFQKGLISQQEANQWLSS	98	11052.7	9.95
	Penmon ALF-B2a	ALFPm3b	-	MLVVSLVAVFAPQCQA	16	QGWEAVAAAVASKIVGLWRNEKTELLGHECKFTVKPYLKRFQVYYKGRMWCPGWTAIRGEASTRSQSGVAGKTAKDFVRKAFQKGLISQQEANQWLDS	98	11080.7	9.83
	Penmon ALF-B2b	ALFPm3c	-	MLVVSLVALFAPQCQA	16	QGWEAVAAAVASKIVGLWRNEKTELLGHECKFTVKPYLKRFQVYYKGRMWCPGWTAIRGEASTRSQSGVAGKTAKDFVRKAFQKGLISQQEANQWLDS	98	11080.7	9.83
	Penmon ALF-B3	ALFPm3d	-	MLVVSLVALFAPQCQA	16	QGWEAVAAAVASKIVGLWRNEETELLGHECKFTVKPYLKRFQVYYKGRMWCPGWTAIRGEASTRSQSGVAGKTAKDFVRKAFQKGLISQQEANQWLSS	98	11053.6	9.74
	Penmon ALF-B4		ADC32520	MRVSVLANLVLVVSLVALFTPQCQA	25	QGWEAVAAAVASKIVGLWRNEKTELLGHECKFTVKPYLKRYQVYYKGRMWCPGWTAIRGEASTRSQSGIAGKTAKDFVRKAFQEGLISQQEANQWLSS	98	11083.6	9.70
	Fenchi ALF-B1	ALFFc	AAX63831	MRVSVLASLVLVVSLVALFAPQCQA	25	QGWEAVAAAVAVKIVGLWRNEKTELLGHECKFTVKPYIKRFQLYYKGRMWCPGWTAIRGEAKTRSRSGVAGRTAKDFVRKAFQQGLISQQQANQWLNS	98	11201.9	10.29
	Fenind ALF-B1		ADE27980	MRVSVLASLVLAVSLVALFAPQCQA	25	QGWEAVAAAVASKIVGLWRNEKTELLGHECKFTVKPYIKRFQLYYKGRMWCPGWTAIRGEARTRSHSGVAGRTAQDFVRKAFQKGLISQQEANQWLNS	98	11199.8	10.09
	Fenind ALF-B2		ADK94454	MRVSVLASLVLAVSLVALFAPQCQA	25	QGWEAVAAAVASKIVGLWRNEKTELLGHECKFTVKPYIKRFQLNYKGRMWCPGWTAIRGEARTRSHSGVAGRTAQDFVRKAFQKGLISQQEANQ	94	10650.2	10.18
	Farpau ALF-B1	ALFFpau	ABQ96193	MRVSVLTSLVLAVFVVAPFAPECQA	25	QGWQAVAAAVASKIVGLWRNEETELLGHKCRFTVKPYIKRIQLYYRGKMWCPGWTPIRGEASTRSHSGVAGRTARDFVQKAFRDGLISEQDAKRWLNS	98	11193.8	10.17
	Litsch ALF-B1	ALFLsch	ABJ90465	MRVSVLTSLVVAVFLVALFAPECQA	25	QGWQAVAAAVASKIVGLWRNEETELLGHKCRFTVKPYIKRLQLHYKGKMWCPGWTPITGEARTRSHSGVAGRTARDFVQKAFERGLISEQDAKRWLSS	98	11140.8	10.18
	Litsty ALF-B1		KC346373	MRVSVLTSLVAVAFLVALFAPECQA	25	QGWQAVAAAVASKIVGLWRNEETELLGHKCRFTVKPYIKRIQLHYKGKMWCPGWTPITGEARTRSHSGVAGRTARDFVEKAFRKGLISEQDAKRWLSS	98	11140.8	10.24
	Litvan ALF-B1a	ALFLv3	ABB22833	MRVSVLTSLVVAAFLVALFAPECQA	25	QGWQAVAAAVASKIVGLWRNEETELLGHKCRFTVKPYIKRLQLNYKGKMWCPGWTTIKGEARTRSHSGVAGRTARDFVEKAFRDGLISEQDAKRWLN	97	11075.7	10.09
	Litvan ALF-B1b	ALFLv3	ABB22835	MRVSVLTSLVVAAFLVALFAPECQA	25	QGWQAVAAAVASKIVGLWRNEETELLGHKCRFTVKPYIKRLQLNYKGKMWCPGWTTIKGEARTRSHSGVAGRTARDFVEKAFRDGLISEQDAKRWLN	97	11075.7	10.09
	Litvan ALF-B1c	AV-K	ACT21197	MRVSVLTSLVVAVFLVALFAPECQA	25	QGWQAVAAAVASKIVGLWRNEETELLGHKCRFTVKPYIKRLQLNYKGKMWCPGWTTIKGEARTRSHSGVAGRTARDFVEKAFRDGLISEQDAKRWLN	97	11075.7	10.09
	Litvan ALF-B2a	ALFLv2	ABB22832	MRVSVLTSLVVAVFLVALFAPECQA	25	QGWQAVAAAVASKIVGLWRNEETELLGHKCRFTVKPYIKRLQLNYKGKMWCPGWTTIRGEARTRSHSGVAGRTARDFVEKAFRDGLISEQDAKRWLN	97	11103.7	10.17
	Litvan ALF-B2b	ALFLv1	ABB22836	MRVSVLTSLVVVVFLVALFAPECQA	25	QGWQAVAAAVASKIVGLWRNEETELLGHKCRFTVKPYIKRLQLNYKGKMWCPGWTTIRGEARTRSHSGVAGRTARDFVEKAFRDGLISEQDAKRWLN	97	11103.7	10.17
	Litvan ALF-B2c	VV-R	ABB22831	MRVSVLTSLVVVVFLVALFAPECQA	25	QGWQAVAAAVASKIVGLWRNEETELLGHKCRFTVKPYIKRLQLNYKGKMWCPGWTTIRGEARTRSHSGVAGRTARDFVEKAFRDGLISEQDAKRWLN	97	11103.7	10.17
Group C	Penmon ALF-C1a	ALFPm6	ADM21460	MRVSVFSMILVVVVAASFAPQCQA	24	SGWEALVPAIANKLTSLWESGEFELLGHYCSFNVTPKFKRWQLYFRGRMWCPGWTTIRGQAETRSRSGVVGRTTQDFVRKAFRAGIITESEAQAWLNN	98	11257.7	9.77
	Penmon ALF-C1b	ALFPm6	DW678002	MRVSVFSMILVVVVAASFAPQCQA	24	SGWEALVPAIANKLTSLWESGEFELLGHYCSFNVTPKFKRWQLYFRGRMWCPGWTTIRGQAETRSRSGVVGRTTQDFVRKAFRAGIITESEAQAWLNN	98	11257.7	9.77
	Penmon ALF-C1c	ALFPm6	HO000126	MRVSVFSMILVVVVAASFAPQCQA	24	SGWEALVPAIANKLTSLWESGEFELLGHYCSFNVTPKFKRWQLYFRGRMWCPGWTTIRGQAETRSRSGVVGRTTQDFVRKAFRAGIITESEAQAWLNN	98	11257.7	9.77
	Penmon ALF-C2a	ALFPm6	AER45468	MRVSVFSMILVVVVAASFAPQCQA	24	SGWEALVPAIANKLTSLWESGEFELLGHYCSFNVTPKFKRWQLYFRGRMWCPGWTTIRGQAETRSRSGVVGRTTQDFVRKAFRAGIITESEAQTWLNN	98	11287.8	9.77
	Penmon ALF-C2b	ALFPm6	GO080476	MRVSVFSMILVVVVAASFAPQCQA	24	SGWEALVPAIANKLTSLWESGEFELLGHYCSFNVTPKFKRWQLYFRGRMWCPGWTTIRGQAETRSRSGVVGRTTQDFVRKAFRAGIITESEAQTWLNN	98	11287.8	9.77
	Marjap ALF-C1	M-ALF	BAE92940	MMRVSVTSMILVVVAAAAFAPKCHA	25	QGWEALVPAIAEKLTGLWENGELELLGHYCNFYVEPKFRNWQLRFKGRMWCPGWTIIKGEADTRSRSGVVGKTIQDFVKKAFSQGLITEEEARAWLSQ	98	11303.9	7.98
	Litvan ALF-C1		FE153599	MRVSVLSMVLVVALAASLTPQCQA	24	SGWEALVPAIANKLTGLWESGELELLGHYCNFSVTPKFKRWQLYFRGRMWCPGWTAIRGQAETRSRSGVVGRTTQDFVRKAFGAGLITESEAQVWLNS	98	11065.6	9.50
	Litvan ALF-C2a		FE176556	MRVSVLSMALVVALAASFAPQCQA	24	SGWEALVPAIANKLAGLWESGELELLGHYCNFSVTPKFKRWQLYFRGRMWCPGWTAIRGQAETRSRSGVVGRTTQDFVRKAFSAGLITESEAQVWLNS	98	11065.6	9.50
	Litvan ALF-C2b		FE176555	MRVSVLSMALVVALAASFAPQCQA	24	SGWEALVPAIANKLAGLWESGELELLGHYCNFSVTPKFKRWQLYFRGRMWCPGWTAIRGQAETRSRSGVVGRTTQDFVRKAFSAGLITESEAQVWLNS	98	11065.6	9.50
	Litvan ALF-C3a		FE058235	MRVSVLSMALVVALAASFAPQCQA	24	SGWEALVPAIANKLTGLWESGELELLGHYCNFSVTPKFKRWQLYFRGRMWCPGWTAIRGQAETRSRSGVVGRTTQDFVRKAFSAGLITESEAQVWLNS	98	11095.6	9.50
	Litvan ALF-C3b		FE155445	MRVSVLSMALVVALAASFAPQCQA	24	SGWEALVPAIANKLTGLWESGELELLGHYCNFSVTPKFKRWQLYFRGRMWCPGWTAIRGQAETRSRSGVVGRTTQDFVRKAFSAGLITESEAQVWLNS	98	11095.6	9.50
	Litvan ALF-C4		FE079082	MRVSVLSMALVVALAASFAPQCQA	24	SGWEALVPAIANKLTGLWESGELELLGHYCNFSVTPKFKRWQLYFRGRMWCPGWTAIRGQAETRSRSGVVGRTTQDFVRKAFSAGPITESEAQVWLNS	98	11079.5	9.50
	Litvan ALF-C5		FE088301	MRVSVLSMALVVALAASFAPQCQA	24	SGWEALVPAIANKLTGLWESGELELLGHYCNFSVTPKFKRWQLYFRGRMWCPGWTAIRGQAETRSRPGVVGRTTQDFVRKAFSAGLITESEAQVWLNS	98	11105.6	9.50
	Litvan ALF-C6		FE078559	MRVSVLSMALVVALAASFAPQCQA	24	SGWEALVPAIANKLTGLWESGELELLGHYCNFSVTPKFKRWQLYFRGRMWCPGWTAIRGQAETRSRSGVVGRTTQDLVRKAFSAGLITESEAQVWLNS	98	11061.6	9.50
	Litvan ALF-C7		FE079755	MRVSVLSMALVVALGASFAPQCQA	24	SGWEALVPAIANKLTGLWESGELELLGHYCNFSVTPKFKRWQLYFRGRMWCPGWTAIRGQAETRSRSGVVGRTTQDFVRKAFSAGFITESEAQVWLNS	98	11129.6	9.50
	Litvan ALF-C8		FE105941	MRVSVLSMVLVVALAASLTPQCQA	24	SGWEALVPAIANKLTGLWESGELELLGHYCNFSVTPKFKRRQLYFRGRMWCPGWTAIRGQAETRSRSGVVGRTTQDFVRKAFGAGLITESEAQVWLNS	98	11035.5	9.77
	Litvan ALF-C9		FE090668	MRVSVLSMALVVALAASFAPQCQA	24	SGWEALVPAIANKLTGLWESGELELLGHYCNFSVTPKFKRWQLYFRGRMWCPGWTAIRGQAETSSRSGVVGRTTQDFVRKAFSAGLITESEAQVWLNS	98	11026.5	9.18
	Litvan ALF-C10		FE052210	MRVSVLSMALVVVVAASFAPQCQA	24	SGWEALVPAIANKLTGLWESGELELLGHYCNFSVTPKFKRWQLYFRGRMWCPGWTAIRGQAETRSRSGVVDRTTQDFVRKAFGAGLITESEAQVWLNS	98	11123.6	9.18
	Litvan ALF-C11		FE088625	MRVSVLSMALVVALAASFAPQCQA	24	SGWEALVPAIANKLTGLWESGELELLGHYCNFSVTPKFKRWQLYFRGRMWCPGWTAIRGQAETRSRSGVVGRTTQDFVRKAFSAGLITESEAQVWHN	97	11032.5	9.50
	Litvan ALF-C12	LvALF2	EW713396	MRVSVLSMALVVALAASFAPQCQA	24	SGWEALVPAIANKLTGLWESGELELLGHYCNFSVTPKFKRWQLYSRVACGAQDGQPSEAKPRPVADRAW	69	7688.7	7.77
Group D	Litvan ALF-D1		FE151634	MASSSFLSAVLVVALVAPLAPPCHG	25	FSLKDLFVPVIKDQVSDLWRTGDIDLVGHSCTYNVKPDIDGFELCFIGSVTCPGWTTLRGESNTRSKSGVVNAAVKDFIQKALKAGLVTEEEAKPHLV	98	10724.2	5.58
	Litvan ALF-D2		FE152534	MALSSTFVSAVLVVALVAPLAPPCHG	26	FSLKDLFVPVIKDQVSDLWRTGDIDLVGHSCTYNVKPDIDGFELYFIGSVTCPGWTTLRGESNTRSKSGVVNAAVKDFIQKALKAGLATEEEAKPHLV	98	10756.2	5.58
	Litvan ALF-D3		FE110967	MALSSTFVSAGLVVALVAPLAPPCHG	26	FSLKDLFVPVIKDQVSDLWRTGDIDLVSHSCTYNVKPDIDGFELYFIGSVTCPGWTMLRGESNTRSKSGVVNAAVKDFIQKALKAGLVTEEEAKPHLV	98	10844.4	5.58
	Litvan ALF-D4a		FE115964	MALSSTFVSAVLVVALVAPLAPPCHG	26	FSLKDLFVPVIKDQVSDLWRTGDIDLVGHSCTYNVKPDIDGFELYFIGSVTCPGWTTLRGESNTRSKSGVVNAAVKDFIQKALKAGLVTEEEAKPHLV	98	10784.3	5.58
	Litvan ALF-D4b		FE098450	MALNSTFVSAVLVVALVAPLAPPCHG	26	FSLKDLFVPVIKDQVSDLWRTGDIDLVGHSCTYNVKPDIDGFELYFIGSVTCPGWTTLRGESNTRSKSGVVNAAVKDFIQKALKAGLVTEEEAKPHLV	98	10784.3	5.58
	Litvan ALF-D4c		FE156649	MALSSFLSAVLVVALVAPLAPPCHG	25	FSLKDLFVPVIKDQVSDLWRTGDIDLVGHSCTYNVKPDIDGFELYFIGSVTCPGWTTLRGESNTRSKSGVVNAAVKDFIQKALKAGLVTEEEAKPHLV	98	10784.3	5.58
	Litvan ALF-D4d		FE155982	MALSSFLSAVLVVALVAPLAPPCHG	25	FSLKDLFVPVIKDQVSDLWRTGDIDLVGHSCTYNVKPDIDGFELYFIGSVTCPGWTTLRGESNTRSKSGVVNAAVKDFIQKALKAGLVTEEEAKPHLV	98	10784.3	5.58
	Litvan ALF-D4e		FE152063	MALSSTFVSAVLVVALVAPLAPPCHG	26	FSLKDLFVPVIKDQVSDLWRTGDIDLVGHSCTYNVKPDIDGFELYFIGSVTCPGWTTLRGESNTRSKSGVVNAAVKDFIQKALKAGLVTEEEAKPHLV	98	10784.3	5.58
	Litvan ALF-D4f		FE116643	MALSSTFVSAVLVVALVAPLAPPCHG	26	FSLKDLFVPVIKDQVSDLWRTGDIDLVGHSCTYNVKPDIDGFELYFIGSVTCPGWTTLRGESNTRSKSGVVNAAVKDFIQKALKAGLVTEEEAKPHLV	98	10784.3	5.58
	Litvan ALF-D4g		FE115660	MALSSTFVSAVLVVALVAPLAPPCHG	26	FSLKDLFVPVIKDQVSDLWRTGDIDLVGHSCTYNVKPDIDGFELYFIGSVTCPGWTTLRGESNTRSKSGVVNAAVKDFIQKALKAGLVTEEEAKPHLV	98	10784.3	5.58
	Litsty ALF-D1		AAY33769	MGLSSTFVSAVLVVALVAPLAPPCHG	26	FSLKDLFVPVIKDQVSDLWRTGDIDLVGHSCTYNVKPDIQGFELYFIGSVTCPGWTTLRGESNTRSKSGVVNSAVKDFIQKALKAGLVTEEEAKPHLV	98	10813.3	6.10
	Litset ALF-D1		BE846661	MGLSSTFVSAVLVXALVAPLAPPCHG	26	FSLXDLFVPVIKDQVSDLWRTGDIDLVGHSCTYNXKPDIQGFELYFIGSVTCPGWTTLRG	-	-	-
